# Supplementary material for: The Matricellular Protein Hevin Is Involved in Alcohol Use Disorder
Source: Biomolecules. 2023 Jan 25;13(2):234. doi: 10.3390/biom13020234 (PMC9953008; doi:10.3390/biom13020234)
Supplement: Supplementary file 1 [file biomolecules-13-00234-s001.zip]

Archive with 1 entries (1 files):
- biomolecules-2156296-supplementary.pdf
